# Supplementary material for: A 4-Gene Signature of CDKN1, FDXR, SESN1 and PCNA Radiation Biomarkers for Prediction of Patient Radiosensitivity
Source: Int J Mol Sci. 2021 Sep 30;22(19):10607. doi: 10.3390/ijms221910607 (PMC8508881; doi:10.3390/ijms221910607)
Supplement: Supplementary file 1 [file ijms-22-10607-s001.zip]

Archive with 1 entries (1 files):
- ijms-1381108-supplementary.pdf
